# Supplementary material for: Genetic diversity of durum wheat (Triticum turgidum ssp. durum) to mitigate abiotic stress: Drought, heat, and their combination
Source: PLoS One. 2024 Apr 4;19(4):e0301018. doi: 10.1371/journal.pone.0301018 (PMC10994418; doi:10.1371/journal.pone.0301018)
Supplement: S1 Data — (XLSX) [file pone.0301018.s002.xlsx]

## Sheet: Feuil1
Genotypes	Treatement	APL (cm)	DM (%)	H2O2(nmol/g FM)	GPX (mmole/min/mg proteins)	CAT (mmole/min/mg proteins)	PhC (mg AGE/g FM)
Hedhba	100 FC	45.00	34.987	0.114615384615385	1.245	0.012	0.054
Hedhba	100 FC	45.00	34.955	0.115384615384615	1.449	0.012	0.058
Hedhba	100 FC	44.5	35.121	0.115384615384615	1.933	0.011	0.062
Hedhba	50 FC	34.00	28.641	0.281538461538462	3.21	0.048	0.14
Hedhba	50 FC	32.00	29.344	0.281923076923077	3.341	0.043	0.141
Hedhba	50 FC	30.00	28.723	0.288846153846154	3.028	0.047	0.146
Hedhba	25 FC	34.00	18.613	0.248076923076923	3.636	0.043	0.162
Hedhba	25 FC	34.5	20.972	0.247692307692308	3.947	0.039	0.165
Hedhba	25 FC	35.00	23.362	0.216923076923077	4.58	0.036	0.157
Karim	100 FC	36.00	26.508	0.0662307692307692	1.56	0.035	0.068
Karim	100 FC	36.00	31.366	0.0662307692307692	1.988	0.033	0.075
Karim	100 FC	35.00	30.69	0.0611538461538461	1.67	0.03	0.072
Karim	50 FC	29.00	21.083	0.203461538461538	3.522	0.046	0.135
Karim	50 FC	30.00	21.237	0.203461538461538	3.101	0.062	0.133
Karim	50 FC	31.00	21.092	0.204923076923077	3.124	0.058	0.133
Karim	25 FC	24.00	17.974	0.320384615384615	3.688	0.074	0.138
Karim	25 FC	25.5	18.074	0.316153846153846	4.055	0.064	0.146
Karim	25 FC	25.00	17.853	0.319230769230769	3.124	0.071	0.136
Biskri	100 FC	37.00	36.162	0.0988461538461538	0.123	0.049	0.049
Biskri	100 FC	37.00	35.909	0.0953846153846154	0.117	0.047	0.051
Biskri	100 FC	37.5	36.175	0.0953846153846154	0.122	0.04	0.058
Biskri	50 FC	30.5	28.092	0.180384615384615	0.179	0.078	0.137
Biskri	50 FC	30.00	28.946	0.180384615384615	0.182	0.094	0.131
Biskri	50 FC	32.5	28.386	0.186538461538462	0.174	0.087	0.129
Biskri	25 FC	27.00	20.798	0.301538461538462	0.228	0.123	0.14
Biskri	25 FC	28.5	21.676	0.301538461538462	0.239	0.119	0.138
Biskri	25 FC	27.00	21.784	0.303461538461538	0.234	0.127	0.14
Aouija	100 FC	49.00	30.53	0.0430769230769231	0.131	0.07	0.073
Aouija	100 FC	50.5	31.172	0.040769230769231	0.112	0.073	0.075
Aouija	100 FC	48.5	30.82	0.0426923076923077	0.111	0.076	0.08
Aouija	50 FC	42.5	28.887	0.107307692307692	0.208	0.173	0.203
Aouija	50 FC	42.00	28.364	0.0987307692307692	0.203	0.183	0.207
Aouija	50 FC	41.00	28.176	0.10769230769231	0.202	0.177	0.203
Aouija	25 FC	38.5	25.456	0.208846153846154	0.353	0.224	0.282
Aouija	25 FC	38.00	24.875	0.208461538461538	0.353	0.216	0.281
Aouija	25 FC	38.00	25.402	0.219615384615385	0.352	0.225	0.283
Hmira	100 FC	44.00	22.361	0.100769230769231	1.491	0.019	0.068
Hmira	100 FC	44.00	26.92	0.100769230769231	1.877	0.018	0.068
Hmira	100 FC	44.5	26.697	0.107307692307692	1.661	0.016	0.071
Hmira	50 FC	35.00	21.22	0.201538461538462	2.686	0.031	0.137
Hmira	50 FC	35.00	21.995	0.201153846153846	2.344	0.03	0.137
Hmira	50 FC	37.5	20.819	0.2	3.156	0.038	0.14
Hmira	25 FC	39.5	12.445	0.365	4.21	0.04	0.15
Hmira	25 FC	30.00	15.189	0.365	3.666	0.036	0.144
Hmira	25 FC	29.00	12.255	0.35	3.839	0.042	0.149
Hedhba	100 FC_ 24C	51.00	19.47	0.039	1.319	1.638	0.066
Hedhba	100 FC_ 24C	51.00	19	0.038	1.327	1.631	0.067
Hedhba	100 FC_ 24C	52.00	19.8	0.038	1.294	1.677	0.066
Hedhba	100 FC_30C	46.00	14.32	0.091	3.72	2.877	0.113
Hedhba	100 FC_30C	45.1	14.36	0.093	3.743	2.869	0.115
Hedhba	100 FC_30C	46.3	14.81	0.091	3.627	2.943	0.113
Hedhba	100 FC_35C	41	11.43	0.119	4.192	3.163	0.147
Hedhba	100 FC_35C	40.4	11.41	0.115	4.196	3.15	0.148
Hedhba	100 FC_35C	41.7	11.63	0.115	4.114	3.249	0.147
Karim	100 FC_ 24C	39.00	18.78	0.038	1.429	1.741	0.045
Karim	100 FC_ 24C	40.00	17.57	0.038	1.414	1.735	0.049
Karim	100 FC_ 24C	39.5	18.28	0.039	1.424	1.767	0.047
Karim	100 FC_30C	34.2	14.05	0.118	2.146	2.538	0.119
Karim	100 FC_30C	34.6	15.49	0.119	2.14	2.531	0.131
Karim	100 FC_30C	34.4	13.64	0.119	2.141	2.579	0.124
Karim	100 FC_35C	30.11	11.25	0.134	2.578	2.901	0.115
Karim	100 FC_35C	31	10.47	0.136	2.617	2.885	0.125
Karim	100 FC_35C	30.05	10.91	0.139	2.59	2.945	0.119
Biskri	100 FC_ 24C	39.1	17.93	0.038	2.14	1.517	0.06
Biskri	100 FC_ 24C	38.3	18.03	0.037	2.148	1.505	0.061
Biskri	100 FC_ 24C	38.7	17.97	0.037	2.127	1.572	0.063
Biskri	100 FC_30C	34.8	14.79	0.112	3.24	2.482	0.123
Biskri	100 FC_30C	34.4	14.85	0.112	3.269	2.459	0.128
Biskri	100 FC_30C	34.1	15.01	0.114	3.277	2.575	0.128
Biskri	100 FC_35C	34.1	12.81	0.142	3.664	2.689	0.157
Biskri	100 FC_35C	34.1	13.01	0.138	3.698	2.668	0.159
Biskri	100 FC_35C	33.7	13.04	0.14	3.662	2.798	0.165
Aouija	100 FC_ 24C	53.8	20.23	0.07	3.349	1.573	0.041
Aouija	100 FC_ 24C	54	18.83	0.06	3.322	1.588	0.043
Aouija	100 FC_ 24C	53.4	18.5	0.07	3.275	1.586	0.043
Aouija	100 FC_30C	47.5	17.74	0.125	7.38	4.832	0.138
Aouija	100 FC_30C	47	16.91	0.107	7.324	4.876	0.142
Aouija	100 FC_30C	47	16.35	0.124	7.314	4.87	0.141
Aouija	100 FC_35C	44.3	14.83	0.132	9.409	5.26	0.201
Aouija	100 FC_35C	44.85	13.72	0.113	9.582	5.304	0.212
Aouija	100 FC_35C	44.575	13.62	0.131	9.461	5.307	0.21
Hmira	100 FC_ 24C	51.00	22.22	0.039	1.745	1.739	0.06
Hmira	100 FC_ 24C	50.4	22.12	0.039	1.748	1.656	0.071
Hmira	100 FC_ 24C	50.2	21.72	0.038	1.721	1.624	0.068
Hmira	100 FC_30C	43.00	17.29	0.119	2.877	2.728	0.104
Hmira	100 FC_30C	43.00	17.02	0.119	2.87	2.591	0.123
Hmira	100 FC_30C	43.5	17.15	0.115	2.83	2.542	0.118
Hmira	100 FC_35C	38.00	10.02	0.135	3.298	3.489	0.117
Hmira	100 FC_35C	39.00	10.13	0.135	3.296	3.321	0.138
Hmira	100 FC_35C	38.00	10.24	0.132	3.221	3.252	0.133
Hedhba	100 FC 24C	35.591	19.179	0.03	0.084	1.296	0.024
Hedhba	100 FC 24C	31.566	18.025	0.03	0.087	1.12	0.034
Hedhba	100 FC 24C	31.922	19.791	0.03	0.08	1.127	0.025
Hedhba	50 FC 30C	29.8	8.529	0.086	0.216	2.88	0.0883
Hedhba	50 FC 30C	30.022	6.006	0.087	0.211	3.122	0.086
Hedhba	50 FC 30C	27.288	5.967	0.086	0.221	3.447	0.089
Hedhba	25 FC 35C	25.86	2.67	0.135	0.253	4.35	0.127
Hedhba	25 FC 35C	25.441	3.167	0.135	0.256	3.969	0.154
Hedhba	25 FC 35C	26.02	3.308	0.137	0.269	4.108	0.164
Karim	100 FC 24C	30.275	19.162	0.04	0.106	1.451	0.023
Karim	100 FC 24C	28.411	15.213	0.04	0.12	1.242	0.036
Karim	100 FC 24C	28.077	17.506	0.04	0.127	1.108	0.031
Karim	50 FC 30C	26.108	5.303	0.073	0.194	3.211	0.079
Karim	50 FC 30C	27.311	3.662	0.071	0.192	2.967	0.062
Karim	50 FC 30C	26.088	4.588	0.082	0.192	3.606	0.061
Karim	25 FC 35C	25.6	1.318	0.199	0.201	4.208	0.077
Karim	25 FC 35C	24.316	2.361	0.198	0.198	3.977	0.085
Karim	25 FC 35C	25.507	0.819	0.199	0.203	4.033	0.072
Biskri	100 FC 24C	29.55	22.101	0.045	1.934	1.331	0.043
Biskri	100 FC 24C	28.377	17.925	0.045	1.46	1.21	0.034
Biskri	100 FC 24C	28.066	18.058	0.038	1.887	1.119	0.035
Biskri	50 FC 30C	26.491	12.693	0.082	3.436	3.223	0.119
Biskri	50 FC 30C	26.677	12.335	0.104	3.407	2.877	0.117
Biskri	50 FC 30C	28.122	13.112	0.092	3.201	3.369	0.11
Biskri	25 FC 35C	25.4	3.585	0.195	3.676	3.565	0.181
Biskri	25 FC 35C	25.52	1.622	0.195	3.852	3.779	0.187
Biskri	25 FC 35C	25.00	3.397	0.212	4.033	4.23	0.183
Aouija	100 FC 24C	31.4	21.641	0.026	1.694	1.226	0.022
Aouija	100 FC 24C	26.477	21.62	0.026	1.471	1.107	0.024
Aouija	100 FC 24C	25.966	20.955	0.041	1.533	1.13	0.034
Aouija	50 FC 30C	25.691	14.106	0.127	2.89	3.223	0.097
Aouija	50 FC 30C	25.7	12.656	0.129	3.107	4.24	0.095
Aouija	50 FC 30C	25.966	12.396	0.126	3.162	3.531	0.097
Aouija	25 FC 35C	22.4	2.578	0.273	6.098	4.869	0.154
Aouija	25 FC 35C	23.977	0.987	0.261	5.773	4.566	0.137
Aouija	25 FC 35C	23.102	3.898	0.229	6.241	4.384	0.147
Hmira	100 FC 24C	37.175	21.552	0.031	0.132	0.076	0.032
Hmira	100 FC 24C	33.966	18.101	0.038	0.13	0.063	0.034
Hmira	100 FC 24C	30.855	14.225	0.048	0.145	0.06	0.023
Hmira	50 FC 30C	29.85	7.514	0.074	0.259	0.166	0.079
Hmira	50 FC 30C	27.944	8.668	0.075	0.283	0.16	0.088
Hmira	50 FC 30C	26.455	7.912	0.098	0.212	0.167	0.077
Hmira	25 FC 35C	24.491	1.903	0.196	0.404	0.221	0.091
Hmira	25 FC 35C	25.853	3.654	0.214	0.316	0.231	0.09
Hmira	25 FC 35C	25.32	2.92	0.222	0.368	0.219	0.097

## Sheet: Codes
Codes
APL (cm)	Aerial part length
H2O2 (nmol/g FM (Fresh matter))	H2O2 content
Fv/m	maximum fluorescence efficiency
Fv/0	leaf photosynthetic capacity
DM (%)	Dry matter rate
PhC(mg AGE/g FM)	Total phenolic compounds content
GPX (mmole/min/mg proteins)	GPX activity
CAT (mmole/min/mg proteines)	CAT activity
100% FC	100% Field capacity (FC)
50% FC	50% Field capacity (FC)
25% FC	25% Field capacity (FC)
100% FC 24°C	100% Field capacity (FC) at 24°C
50% FC 30°C	50% Field capacity (FC) at 30°C
25% FC 35°C	25% Field capacity (FC) at 35°C
